# Supplementary material for: Agroforestry adoption and its influence on soil quality under smallholder maize production systems in western Kenya
Source: PLoS One. 2025 Apr 8;20(4):e0313385. doi: 10.1371/journal.pone.0313385 (PMC11991676; doi:10.1371/journal.pone.0313385)
Supplement: S1 Data — (CSV) [file pone.0313385.s001.csv]

S/N	LOCATION	ADAPTION	CLAY	BD	SOC	pH	N	P	K	Ca	Mg	S	Cu	Fe	Mn	Zn
1	BUSIA	Agroforestry adoption	7	1.300024	0.74	5.58	0.134	2.057895459	0.612	0.52038	0.132	0.281	2.336	1.607	16.95	0.943
2	BUSIA	Agroforestry adoption	7	1.16144	1.04	5.2	0.131	5.899300316	0.561	0.438207	0.092833333	0.227	2.379	1.607	18.46	0.514
3	BUSIA	Agroforestry adoption	5	1.32448	0.66	6.1	0.148	9.740705172	0.3315	1.31467	0.053583333	0.296	2.379	2.988	18.464	0.9
4	BUSIA	Agroforestry adoption	3	1.342822	2.4	6.31	0.128	9.74	0.2295	0.766899	0.075833333	0.305	2.336	2.291	20.1	0.871
5	BUSIA	Agroforestry adoption	3	1.342822	0.74	5.55	0.15	7.54	0.51	0.410816	0.13075	0.249	2.718	1.067	20.33	0.4
6	BUSIA	Agroforestry adoption	5	1.330594	0.8	5.1	0.126	7.545616683	0.4845	0.383474	0.115	0.306	2.591	2.526	20.334	0.5
7	BUSIA	Agroforestry adoption	5	1.338746	0.6	6.4	0.182	7.5607	0.51	2.136351	0.1425	0.231	3.356	3.597	20.334	2.143
8	BUSIA	Agroforestry adoption	5	1.330594	0.62	6.1	0.158	3.292632734	0.2805	1.807708	0.288916667	0.216	3.525	3.597	20.69	2.443
9	BUSIA	Agroforestry adoption	3	1.34486	1.92	5.58	0.134	5.897	0.612	0.52038	0.305916667	0.281	2.336	1.607	20.743	0.943
10	BUSIA	Agroforestry adoption	8	1.210352	0.62	5.2	0.131	3.567	0.561	0.438207	0.129416667	0.227	2.379	1.607	20.743	0.514
11	BUSIA	Agroforestry adoption	7	1.342822	0.74	5.2	0.131	2.057895459	0.3315	0.766899	0.075833333	0.227	2.379	2.988	20.743	0.9
12	BUSIA	Agroforestry adoption	5	1.330594	0.74	6.1	0.15	9.740705172	0.2295	0.410816	0.1425	0.296	2.336	2.291	21.21	0.4
13	BUSIA	Agroforestry adoption	5	1.338746	0.62	5.55	0.182	7.545616683	0.51	2.136351	0.288916667	0.231	2.718	1.067	21.21	2.143
14	BUSIA	Agroforestry adoption	5	1.330594	1.92	5.1	0.158	3.292632734	0.51	1.807708	0.305916667	0.216	3.525	3.597	21.678	0.943
15	BUSIA	Agroforestry adoption	3	1.210352	0.62	5.58	0.134	5.897	0.612	0.52038	0.129416667	0.281	2.336	1.607	21.678	0.514
16	BUSIA	Agroforestry adoption	6	1.251112	1.42	5.64	0.153	4.390176979	0.4845	0.903854	0.192166667	0.324	2.124	2.291	21.91	0.71
17	BUSIA	Agroforestry adoption	2	1.275568	1.52	5.51	0.128	4.801756071	0.306	0.79429	0.368666667	0.257	2.379	2.291	21.912	0.34
18	BUSIA	Agroforestry adoption	8	1.318366	2.44	5.58	0.153	4.39	0.408	0.657335	0.210416667	0.271	2.591	1.224	24.307	0.7
19	BUSIA	Agroforestry adoption	2	1.312252	1.28	5.38	0.139	4.39	0.357	0.712117	0.213083333	0.263	2.633	2.526	24.307	0.343
20	BUSIA	Agroforestry adoption	6	1.339765	1.62	5.7	0.191	1.6463	0.255	2.081569	0.168666667	0.24	2.761	4.592	24.307	0.87
21	BUSIA	Agroforestry adoption	10	1.261302	0.86	5.76	0.137	1.646316367	0.3315	1.040809	0.167333333	0.282	2.178	3.597	24.775	0.471
22	BUSIA	Agroforestry adoption	12	1.157364	0.92	5.62	0.155	2.743860612	0.3825	0.931245	0.179083333	0.231	2.71	3.214	25.067	0.771
23	BUSIA	Agroforestry adoption	8	1.240922	0.92	5.22	0.143	2.743	0.459	0.79429	0.218333333	0.221	3.525	3.214	25.067	0.5
24	BUSIA	Agroforestry adoption	14	1.312252	0.69	5.3	0.159	4.3901	0.51	0.815899	0.273583333	0.225	3.525	3.214	25.067	1.243
25	BUSIA	Agroforestry adoption	10	1.335689	0.65	5.22	0.143	2.734	0.459	0.79429	0.25225	0.221	3.525	3.214	25.067	1
26	BUSIA	Agroforestry adoption	2	1.275568	1.52	5.38	0.128	4.390176979	0.306	0.903854	0.192166667	0.263	2.591	2.291	25.827	0.71
27	BUSIA	Agroforestry adoption	2	1.312252	2.44	5.76	0.139	4.39	0.255	2.081569	0.210416667	0.24	2.761	1.224	26.587	0.7
28	BUSIA	Agroforestry adoption	10	1.157364	1.62	5.22	0.137	1.646316367	0.459	0.931245	0.213083333	0.282	2.71	2.526	27.755	0.87
29	BUSIA	Agroforestry adoption	12	1.240922	0.92	5.3	0.143	2.743860612	0.51	0.79429	0.167333333	0.221	3.525	4.592	27.755	0.771
30	BUSIA	Agroforestry adoption	10	1.335689	0.69	5.22	0.143	2.734	0.459	0.815899	0.218333333	0.225	3.525	3.214	33.948	1
31	BUSIA	Agroforestry adoption	8	1.267416	2.06	6.95	0.171	6.722458499	1.1985	1.944614	0.169916667	0.25	2.718	3.214	17.1	1.25
32	BUSIA	Agroforestry adoption	6	1.274549	1.36	5.6	0.128	8.8168	0.306	0.684726	0.210416667	0.26	2.549	1.913	22.01	0.87
33	BUSIA	Agroforestry adoption	8	1.35505	2	6.1	0.149	6.722	0.6375	0.651798	0.058833333	0.247	2.761	1.913	18.65	0.671
34	BUSIA	Agroforestry adoption	4	1.35505	1.29	5.8	0.131	10.8168	0.357	0.629944	0.150333333	0.298	2.761	2.526	23.76	1
35	BUSIA	Agroforestry adoption	10	1.35505	2.04	6.12	0.189	6.722	1.1475	1.76988	0.112416667	0.26	2.761	3.125	16.76	0.671
36	BUSIA	Agroforestry adoption	8	1.196086	0.5	5.45	0.125	3.429825765	0.2805	0.60662	0.122916667	0.269	2.633	1.875	19.88	0.503
37	BUSIA	Agroforestry adoption	10	1.2022	0.91	6.01	0.171	6.310879407	1.071	1.94432	0.186916667	0.26	2.591	1.913	22.23	1.25
38	BUSIA	Agroforestry adoption	30	1.198124	0.5	5.6	0.125	3.429	0.3315	0.63651	0.31375	0.265	2.633	1.913	18.67	0.789
39	BUSIA	Agroforestry adoption	14	1.313271	0.85	6.35	0.17	6.310879407	1.173	0.65317	0.364666667	0.245	2.761	3.214	24	1
40	BUSIA	Agroforestry adoption	28	1.319385	0.5	5.5	0.128	6.3108	0.306	0.61152	0.3765	0.265	2.761	1.913	19.34	0.671
41	BUSIA	Agroforestry adoption	6	1.274549	1.36	6.1	0.131	8.8168	0.6375	0.651798	0.150333333	0.247	2.549	1.913	16.86	1.25
42	BUSIA	Agroforestry adoption	10	1.35505	1.29	6.12	0.125	10.8168	1.1475	1.76988	0.112416667	0.298	2.761	3.125	22.33	0.671
43	BUSIA	Agroforestry adoption	10	1.196086	0.91	5.6	0.171	6.722	0.2805	0.60662	0.122916667	0.269	2.591	1.875	18.89	0.503
44	BUSIA	Agroforestry adoption	14	1.2022	0.5	6.35	0.125	6.310879407	1.071	1.94432	0.186916667	0.265	2.761	3.214	22.23	0.789
45	BUSIA	Agroforestry adoption	28	1.319385	0.85	5.5	0.128	6.310879407	1.173	0.61152	0.364666667	0.265	2.45	1.913	19.52	0.671
46	BUSIA	Agroforestry adoption	5	1.340784	1.16	6.58	0.136	4.390176979	0.3315	0.79429	0.134666667	0.271	2.124	2.526	10.634	1.629
47	BUSIA	Non-Adoption	7	1.359126	0.64	6.23	0.134	3.978597887	0.3315	0.876463	0.13725	0.284	2.178	1.913	11.6	0.577
48	BUSIA	Non-Adoption	3	1.336708	0.46	6.25	0.125	3.292632734	0.459	0.602553	0.081083333	0.248	2.209	2.526	11.686	1.629
49	BUSIA	Non-Adoption	7	1.336708	0.46	6.08	0.124	4.35	0.5355	0.575162	0.09675	0.235	2.294	2.526	11.686	1.629
50	BUSIA	Non-Adoption	9	1.31429	1.12	6.08	0.156	3.78	0.3315	0.79429	0.095416667	0.271	2.336	2.526	13.614	1.285
51	BUSIA	Non-Adoption	3	1.287796	0.68	6.23	0.134	4.801	0.3315	0.876463	0.141166667	0.284	2.336	2.526	14.05	1.457
52	BUSIA	Non-Adoption	3	1.359126	0.46	6.08	0.156	3.567018795	0.3315	0.79429	0.128083333	0.271	2.336	2.291	14.207	0.471
53	BUSIA	Non-Adoption	5	1.291872	0.68	6.23	0.134	4.801756071	0.3315	0.876463	0.086416667	0.284	2.336	2.526	15.835	1.457
54	BUSIA	Non-Adoption	17	1.359126	0.68	6.38	0.112	4.8	0.3315	0.958636	0.238833333	0.297	2.379	2.526	16.945	1.457
55	BUSIA	Non-Adoption	9	1.336708	0.9	6.53	0.09	4.78	0.3315	1.040809	0.237916667	0.31	2.379	2.526	16.945	1.113
56	BUSIA	Non-Adoption	3	1.340784	0.64	6.58	0.124	3.292632734	0.3315	0.602553	0.081083333	0.284	2.22	2.56	14.35	1.53
57	BUSIA	Non-Adoption	15	1.336708	0.46	6.25	0.156	4.801	0.459	0.79429	0.095416667	0.235	2.19	1.91	11.25	0.49
58	BUSIA	Non-Adoption	9	1.31429	1.12	6.08	0.134	3.567018795	0.3315	0.876463	0.128083333	0.271	2.39	2.33	15.75	1.11
59	BUSIA	Non-Adoption	5	1.287796	0.46	6.08	0.112	4.801756071	0.3315	0.79429	0.086416667	0.284	2.17	2.25	13.38	1.6
60	BUSIA	Non-Adoption	10	1.359126	0.9	6.38	0.09	4.78	0.3315	1.040809	0.237916667	0.31	2.01	2.19	11.22	1.11
61	KAKAMEGA	Agroforestry adoption	40	1.04	1.74	5.1	0.15	2.06	0.41	1.45	0.32	0.21	4.21	3.6	15.835	0.614
62	KAKAMEGA	Agroforestry adoption	32	1.27	3.58	5.34	0.2	2.2	0.43	1.45	0.35	0.21	4.04	3.9	34.299	1.171
63	KAKAMEGA	Agroforestry adoption	30	1.106414	1.9	6.1	0.198	2.881053642	0.4335	1.479016	0.33725	0.212	4.545	5.051	27.112	5.7
64	KAKAMEGA	Agroforestry adoption	30	1.230732	1.32	5.72	0.155	2.881053642	0.441864	1.479016	0.383	0.213	3.695	3.597	23.314	2.057
65	KAKAMEGA	Agroforestry adoption	24	1.230732	3.58	4.88	0.15	3.018246673	0.459	1.58858	0.145083333	0.218	3.78	3.291	27.755	5.7
66	KAKAMEGA	Agroforestry adoption	28	1.21239	2.94	5.51	0.157	3.155439704	0.459	1.58858	0.196083333	0.219	3.525	3.597	32.955	0.443
67	KAKAMEGA	Agroforestry adoption	26	1.041198	1.68	5.15	0.157	3.704211826	0.51	1.58858	0.168666667	0.22	3.865	3.908	27.404	0.8
68	KAKAMEGA	Agroforestry adoption	20	1.234808	1.72	5.5	0.125	3.841404857	0.5355	1.58858	0.21475	0.22	3.58	3.25	25.06	0.443
69	KAKAMEGA	Agroforestry adoption	28	1.305119	0.99	4.9	0.039	3.875	0.5355	1.670753	0.309833333	0.228	4.545	3.012	34.56	1.057
70	KAKAMEGA	Agroforestry adoption	30	1.230732	3.58	5.72	0.155	2.881053642	0.441864	1.479016	0.383	0.213	3.695	3.15	28.339	0.78
71	KAKAMEGA	Agroforestry adoption	24	1.230732	1.32	4.88	0.15	3.018246673	0.459	1.58858	0.145083333	0.218	3.78	3.02	34.299	4.35
72	KAKAMEGA	Agroforestry adoption	26	1.21239	3.58	5.51	0.157	3.155439704	0.51	1.58858	0.196083333	0.219	3.525	4.32	28.222	0.8
73	KAKAMEGA	Agroforestry adoption	20	1.041198	1.72	5.15	0.125	3.704211826	0.5355	1.670753	0.21475	0.22	3.58	3.12	28.222	0.443
74	KAKAMEGA	Agroforestry adoption	28	1.234808	0.99	5.5	0.039	3.875	0.5355	1.37	0.2133	0.228	3.25	3.65	33.656	2.13
75	KAKAMEGA	Agroforestry adoption	22	1.21239	0.97	4.78	0.145	2.35	0.45	1.44	0.38	0.21	3.56	3.67	28.514	1.99
76	KAKAMEGA	Agroforestry adoption	20	1.118642	2.82	5.6	0.162	4.252983948	0.6885	1.752926	0.350333333	0.24	3.186	3.214	34.065	1.4
77	KAKAMEGA	Agroforestry adoption	14	1.216466	1.86	5.23	0.17	4.252983948	0.714	1.835099	0.42875	0.243	4.46	4.668	23.255	1.3
78	KAKAMEGA	Agroforestry adoption	20	1.185896	1.54	5.27	0.178	4.66456304	0.8415	1.86249	0.423916667	0.25	4.46	5.357	34.708	1.429
79	KAKAMEGA	Agroforestry adoption	16	1.218504	2.16	5.1	0.21	4.938949101	0.8415	1.86249	0.468	0.252	4.078	5.357	26.644	1.029
80	KAKAMEGA	Agroforestry adoption	20	1.218504	1.04	5.25	0.143	4.938949101	0.9435	1.944614	0.46275	0.254	4.12	2.908	28.339	0.529
81	KAKAMEGA	Agroforestry adoption	14	1.337727	1.84	5.1	0.144	5.350528193	0.969	1.972005	0.53725	0.255	4.205	2.526	33.656	0.443
82	KAKAMEGA	Agroforestry adoption	8	1.249074	0.97	5.3	0.15	5.89	1.02	1.979992	0.077083333	0.257	3.61	2.526	29.391	0.429
83	KAKAMEGA	Agroforestry adoption	22	1.300024	1.84	5.71	0.144	5.899300316	1.173	2.218524	0.373833333	0.266	3.95	5.663	32.896	2.4
84	KAKAMEGA	Agroforestry adoption	8	1.21	1.54	5.23	0.178	3.99	0.8415	1.86249	0.423916667	0.213	3.78	4.668	35.058	0.87
85	KAKAMEGA	Agroforestry adoption	16	1.33	0.97	5.1	0.143	4.35	0.8415	1.86249	0.468	0.199	4.35	5.663	33.948	1.029
86	KAKAMEGA	Agroforestry adoption	20	1.11	1.04	5.1	0.566	5.33	0.969	1.972005	0.46275	0.233	3.99	2.908	33.948	0.529
87	KAKAMEGA	Agroforestry adoption	14	1.25	1.84	5.71	0.133	4.65	1.02	1.889	0.53725	0.215	4.21	4.89	20.568	0.429
88	KAKAMEGA	Agroforestry adoption	20	1.28	1.79	5.32	0.184	4.45	0.98	2.213	0.373833333	0.266	3.98	2.526	30.326	2.4
89	KAKAMEGA	Agroforestry adoption	20	1.25315	1.5	6.12	0.214	6.585265469	1.326	2.574607	0.522916667	0.286	4.505	4.286	26.119	6.014
90	KAKAMEGA	Agroforestry adoption	14	1.337727	1.84	5.1	0.144	5.350528193	0.969	1.972005	0.53725	0.255	4.205	2.526	32.195	0.443
91	KAKAMEGA	Agroforestry adoption	10	1.167554	2.34	5.56	0.156	6.99684456	1.3515	2.711513	0.224833333	0.289	3.441	3.214	15.835	0.443
92	KAKAMEGA	Agroforestry adoption	20	1.2022	2.2	4.94	0.17	6.99684456	1.3515	3.067596	0.37775	0.29	3.865	3.597	28.339	0.586
93	KAKAMEGA	Agroforestry adoption	16	1.386639	2	5.7	0.145	7.134	1.377	3.341506	0.420916667	0.29	3.525	2.219	33.656	0.843
94	KAKAMEGA	Agroforestry adoption	10	1.251112	2.34	6.7	0.157	7.134037591	1.479	3.396288	0.253583333	0.298	3.823	2.602	34.065	2
95	KAKAMEGA	Agroforestry adoption	14	1.3063418	0.19	7.05	0.159	7.682809713	1.53	3.478412	0.356833333	0.302	3.441	2.219	26.644	1.686
96	KAKAMEGA	Agroforestry adoption	12	1.18182	1.94	5.61	0.173	7.952	1.5555	3.670149	0.386916667	0.308	3.738	4.286	33.656	1.171
97	KAKAMEGA	Agroforestry adoption	26	1.167554	1.52	5.21	0.186	7.957195774	1.5555	4.875304	0.341166667	0.309	3.908	4.286	28.514	1.529
98	KAKAMEGA	Agroforestry adoption	24	1.208314	0.69	5.28	0.179	7.957195774	1.7085	6.08041	0.690166667	0.313	4.163	3.908	26.644	1.057
99	KAKAMEGA	Agroforestry adoption	24	1.335689	0.978	5.51	0.233	8.917546989	2.04	6.08	0.227416667	0.359	3.95	4.362	20.568	2.829
100	KAKAMEGA	Agroforestry adoption	20	1.386639	2	5.7	0.17	7.134037591	1.3515	3.341506	0.420916667	0.298	3.823	2.602	30.326	0.843
101	KAKAMEGA	Agroforestry adoption	14	1.251112	0.19	5.61	0.145	7.682809713	1.377	3.478412	0.356833333	0.302	3.441	2.219	16.89	2
102	KAKAMEGA	Agroforestry adoption	12	1.3063418	1.52	5.21	0.173	7.952	1.479	4.875304	0.386916667	0.308	3.908	4.286	22.34	1.686
103	KAKAMEGA	Agroforestry adoption	26	1.18182	0.69	5.28	0.179	7.957195774	1.5555	6.08041	0.690166667	0.309	4.163	4.286	27.87	1.529
104	KAKAMEGA	Agroforestry adoption	24	1.335689	0.978	5.51	0.233	8.917546989	2.04	6.08	0.227416667	0.313	3.95	4.362	22.33	1.057
105	KAKAMEGA	Agroforestry adoption	14	1.3063418	0.19	7.05	0.159	7.682809713	1.53	3.478412	0.356833333	0.302	3.441	2.219	28.35	1.686
106	KAKAMEGA	Non-Adoption	26	1.29	1.09	5.24	0.98	1.16	0.2	0.93	0.23	0.17	3.568	4.286	25.631	1.06
107	KAKAMEGA	Non-Adoption	6	1.31	0.98	5.22	1	1.38	0.28	0.96	0.21	0.18	3.101	5.357	27.02	2.157
108	KAKAMEGA	Non-Adoption	8	1.31	0.96	5.24	0.98	1.51	0.28	1.05	0.3	0.19	3.186	4.286	23.335	1.971
109	KAKAMEGA	Non-Adoption	24	1.28	1.2	5.8	0.03	1.65	0.31	1.09	0.35	0.19	3.219	4.286	23.199	2.057
110	KAKAMEGA	Non-Adoption	28	1.28	1.22	5.8	0.03	1.66	0.33	1.12	0.27	0.19	3.356	3.903	28.826	1.057
111	KAKAMEGA	Non-Adoption	12	1.39	0.13	5.79	0.02	1.66	0.33	1.21	0.21	0.2	3.356	3.214	27.638	0.96
112	KAKAMEGA	Non-Adoption	12	1.31	0.96	6.02	0.16	1.78	0.33	1.23	0.65	0.2	3.356	4.286	30.23	0.529
113	KAKAMEGA	Non-Adoption	18	1.32	0.89	5.96	0.15	1.78	0.33	1.26	0.41	0.21	3.398	2.224	22.255	0.257
114	KAKAMEGA	Non-Adoption	6	1.31	1.09	5.24	1	1.38	0.2	0.11	0.3	0.19	3.398	2.219	27.64	0.743
115	KAKAMEGA	Non-Adoption	8	1.31	0.96	5.8	0.98	1.51	0.28	0.96	0.27	0.2	3.441	2.568	10.614	0.96
116	KAKAMEGA	Non-Adoption	24	1.28	1.2	5.79	0.03	1.66	0.33	1.09	0.21	0.16	3.12	5.3	22.3	0.89
117	KAKAMEGA	Non-Adoption	12	1.39	0.13	6.02	0.02	1.78	0.22	1.12	0.41	0.19	3.44	4.28	20.19	1.22
118	KAKAMEGA	Non-Adoption	18	1.31	0.89	5.96	0.16	1.78	0.19	1.23	0.35	0.2	3.11	3.91	10.11	0.52
119	KAKAMEGA	Non-Adoption	17	1.22	0.78	5.55	0.14	1.78	0.19	1.23	0.35	0.2	3.35	2.22	25.32	0.98
120	KAKAMEGA	Non-Adoption	15	1.18	0.7	5.8	0.11	1.23	0.15	1.17	0.33	0.23	3.33	4.2	22.9	1.22
